# Supplementary material for: Microbial Profiling of Amniotic Fluid, Umbilical Blood and Placenta of the Foaling Mare
Source: Animals (Basel). 2023 Jun 18;13(12):2029. doi: 10.3390/ani13122029 (PMC10295694; doi:10.3390/ani13122029)
Supplement: Supplementary file 1 [file animals-13-02029-s001.zip]

Archive with 1 entries (1 files):
- animals-2438886-supplementary.pdf
